# Supplementary material for: Resilience amid chaos: The role of Gaza medical points
Source: PLOS Glob Public Health. 2025 Sep 17;5(9):e0005073. doi: 10.1371/journal.pgph.0005073 (PMC12443234; doi:10.1371/journal.pgph.0005073)
Supplement: S1 Data — (XLSX) [file pgph.0005073.s001.xlsx]

## Sheet: ردود النموذج 1
Time	1.1 What is the name of the Medical Point as listed by MOH?	1.2 What entity operates the medical point?	1.3 What is the location of the medical point?	1.4 Is the medical point located within the claimed humanitarian safe zone as designated by the IOF?	1.5 Was the medical point attacked before with significant damage to infrastructure?	1.6 How do you assess the level of safety at the medical point?	2.1 How would you best describe the unit at the time of contact?	2.2 How many examination beds are available in the point?	2.3 What diagnostic tools are available?	2.4 What emergency and trauma equipment are available?	2.5 Are there other available equipments?	2.6 For each of the following groups of drugs give a score of availability from 1 to 5: 1: not available (no drug in category available) 2: available 1 or 2 medication 3: Half of needed medication 4: most medication (1 or 2 missing) 5: all needed medicati	2.6 For each of the following groups of drugs give a score of availability from 1 to 5: 1: not available (no drug in category available) 2: available 1 or 2 medication 3: Half of needed medication 4: most medication (1 or 2 missing) 5: all needed medic2	2.6 For each of the following groups of drugs give a score of availability from 1 to 5: 1: not available (no drug in category available) 2: available 1 or 2 medication 3: Half of needed medication 4: most medication (1 or 2 missing) 5: all needed medic3	2.6 For each of the following groups of drugs give a score of availability from 1 to 5: 1: not available (no drug in category available) 2: available 1 or 2 medication 3: Half of needed medication 4: most medication (1 or 2 missing) 5: all needed medic4	2.6 For each of the following groups of drugs give a score of availability from 1 to 5: 1: not available (no drug in category available) 2: available 1 or 2 medication 3: Half of needed medication 4: most medication (1 or 2 missing) 5: all needed medic5	2.6 For each of the following groups of drugs give a score of availability from 1 to 5: 1: not available (no drug in category available) 2: available 1 or 2 medication 3: Half of needed medication 4: most medication (1 or 2 missing) 5: all needed medic6	2.6 For each of the following groups of drugs give a score of availability from 1 to 5: 1: not available (no drug in category available) 2: available 1 or 2 medication 3: Half of needed medication 4: most medication (1 or 2 missing) 5: all needed medic7	2.6 For each of the following groups of drugs give a score of availability from 1 to 5: 1: not available (no drug in category available) 2: available 1 or 2 medication 3: Half of needed medication 4: most medication (1 or 2 missing) 5: all needed medic8	2.7 Is insulin available in any form?	2.8 What sanitation methods are available?	2.9 From 1 to 5: Is electricity available at the facility?	2.10 From 1 to 5: Is internet available at the facility?	3.1 What services are provided at the unit?	3.2 Are there any special programs you are offering?	3.3 Does this point receive referrals from other facilities?	3.4 How easy is it to refer patients to other units?	4.1 ?How many hours per day does the medical point work	4.2 How many working days per week does the medical point work?	4.4 What is the average number of patients served per day?	4.5 ?Does the unit keep records of patients treated	4.6 ?Choose the top 3 systems treated at the Point	4.7 Please provide estimates of staff working for all shifts including those who might be on vacation [Number of doctors:]	4.7 Please provide estimates of staff working for all shifts including those who might be on vacation [Number of nurses:]	4.7 Please provide estimates of staff working for all shifts including those who might be on vacation [Number of paramedics:]	4.7 Please provide estimates of staff working for all shifts including those who might be on vacation [Number of pharmacists:]	4.7 Please provide estimates of staff working for all shifts including those who might be on vacation [Number of other staff:]	4.8 How many training sessions has the medical staff received since the beginning of their work here?	4.9 Is psychosocial support available for staff?	4.10 Is the staff being paid for the job?	4.11 Did any staff at the Point have any of these events, please choose?
2024-10-08 12:08:10	نقطة المجايدة الطبية	MOH	Khan Yunis City	Yes	No	Safe	Temporary structure: e.g. tent	1	Stethoscopes, Blood pressure devices, Otoscopes,	Sterile dressings and bandages, Suture kit: including sutures, scissor, sterile gauzes, Tourniquets, Local anesthetics, IV administration kitts (lines, canulas), IV fluids	Masks, Gloves	2	1	3	1	0	0	0	0	No	Sewage drainage	3- Sometimes available (10-50%)	4- usually available (>50%)	Emergency trauma care, Primary care, Pediatric care	Health education, Sexual and Reproductive health services	Yes	3	6	6 ايام	100	Only patient names	Respiratory system, Gastrointestinal system, Endocrine system	3	2	0	1	2	None	1	Not at all	No
2024-10-21 11:12:55	نبراس	Local voluntary team	Khan Yunis City	No	No	Relatively Safe	Temporary structure: e.g. tent	2	Stethoscopes, Blood pressure devices, Thermometers, Portable Ultrasound Machines, Weight scale	Sterile dressings and bandages, Suture kit: including sutures, scissor, sterile gauzes, Local anesthetics, Source of oxygen supply, IV administration kitts (lines, canulas), IV fluids	Nebulizer, Masks, Gloves, PPE (Masks, gloves, gowns, and eye protection to ensure safety)	1	2	4	4	3	4	3	3	No	Hand sanitizer	5- Available all the time	5- Available all the time	Emergency trauma care, Primary care, Pediatric care, Chronic disease management, Mental health service	Vaccination campaigns, Nutrition programs, Health education, Sexual and Reproductive health services	No	2	8	6	200	Full Electronic medical records	Respiratory system, Gastrointestinal system, Muscular system	2	4	1	4	4	More than 6 training sessions	3	Always paid on time	No
2024-10-21 11:37:38	مركز كاريتاس الطبي نقطة البركة	NGOs (local or international)	Deir al-Balah	Yes	No	Relatively Safe	Building (cemented with roof)	2	Stethoscopes, Blood pressure devices, Thermometers, Otoscopes,, Working glucometer with strips, Pulse oximeter, Weight scale	Disinfectant , e.g. alcohol, iodine, chlorhexidine, IV administration kitts (lines, canulas), IV fluids	Masks, Gloves	2	1	1	2	1	1	1	1	No	Soap	5- Available all the time	5- Available all the time	Emergency trauma care, Primary care, Chronic disease management	Vaccination campaigns, Nutrition programs, حملات التغذية والتطعيم مستضافة لدينا وتنفذ من مؤسسات اخرى	Yes	2	8	5	70	Detailed paper records or partial electronic records (personal details, History and exam findings, diagnosis and managments)	Respiratory system, Gastrointestinal system, Integumentary system (Skin)	1	1	0	1	2	1-3 training sessions	1	Always paid on time	Minor injury
2024-10-21 12:51:21	نقطة مريم فرحات	MOH	Rafah City	Yes	No	Relatively Safe	Building (cemented with roof)	0	Stethoscopes, Blood pressure devices, Thermometers	Suture kit: including sutures, scissor, sterile gauzes, Tourniquets, Disinfectant , e.g. alcohol, iodine, chlorhexidine, IV administration kitts (lines, canulas), IV fluids	Nebulizer, Masks, Gloves	1	1	2	2	0	0	0	1	No	Soap	4- usually available (>50%)	3- Sometimes available (10-50%)	Emergency trauma care, Primary care, Pediatric care, Chronic disease management	None	Yes	2	8	6	120	Brief medical records (name, final diagnosis and managment)	Respiratory system, Gastrointestinal system, Integumentary system (Skin)	1	1	0	0	0	More than 6 training sessions	1	Most of the time / minor delays	No
2024-10-21 15:48:08	Al Jazeera	NGOs (local or international)	Khan Yunis City	Yes	No	Relatively Safe	Temporary structure: e.g. tent	3	Stethoscopes, Blood pressure devices, Thermometers, Otoscopes,, Pulse oximeter	Sterile dressings and bandages, Suture kit: including sutures, scissor, sterile gauzes, Disinfectant , e.g. alcohol, iodine, chlorhexidine, Local anesthetics, IV administration kitts (lines, canulas), IV fluids	Nebulizer, Masks, Gloves, PPE (Masks, gloves, gowns, and eye protection to ensure safety)	4	5	4	4	3	2	1	2	Yes	Soap, Hand sanitizer, Cleaning detergents	4- usually available (>50%)	1- Not available	Emergency trauma care, Primary care, Pediatric care, Chronic disease management, Dermatology orthopaedic ENT	Nutrition programs, Health education, Sexual and Reproductive health services	No	1	6	6	120	Detailed paper records or partial electronic records (personal details, History and exam findings, diagnosis and managments)	Respiratory system, Integumentary system (Skin), Reproductive system	5	3	2	1	2	1-3 training sessions	1	Always paid on time	No
2024-10-21 17:25:05	MERCY Malaysia	NGOs (local or international)	Khan Yunis City	Yes	Yes	Relatively Safe	Building (cemented with roof)	2	Stethoscopes, Blood pressure devices, Thermometers	Sterile dressings and bandages, Suture kit: including sutures, scissor, sterile gauzes, Tourniquets, Disinfectant , e.g. alcohol, iodine, chlorhexidine, Local anesthetics, IV administration kitts (lines, canulas), IV fluids	Nebulizer, Masks, Gloves	3	3	3	3	2	3	1	1	No	Soap, Hand sanitizer	4- usually available (>50%)	1- Not available	Primary care, Pediatric care, Chronic disease management	None	No	3	6	6	120	Brief medical records (name, final diagnosis and managment)	Respiratory system, Gastrointestinal system, Integumentary system (Skin)	3	2	3	1	0	None	1	Sometimes / Some delays	No
2024-10-21 21:45:55	Al-Hedaya medical point	MOH	Khan Yunis City	Yes	No	Relatively Safe	Building (cemented with roof)	0	Stethoscopes, Blood pressure devices, Thermometers	Sterile dressings and bandages, Suture kit: including sutures, scissor, sterile gauzes, IV administration kitts (lines, canulas), IV fluids	Nebulizer, Masks, Gloves	0	0	4	4	0	0	0	1	No	Sewage drainage	3- Sometimes available (10-50%)	1- Not available	Primary care, Chronic disease management	Vaccination campaigns	Yes	2	6	6	150	Brief medical records (name, final diagnosis and managment)	Respiratory system, Cardiovascular system, Integumentary system (Skin)	2	2	0	1	2	None	3	Sometimes / Some delays	No
2024-10-22 04:54:05	Alnajar medical point	MOH	Khan Yunis City	Yes	No	Relatively Unsafe	Temporary structure: e.g. tent	2	Stethoscopes, Blood pressure devices	Sterile dressings and bandages, Tourniquets, Cervical collars, Disinfectant , e.g. alcohol, iodine, chlorhexidine, Local anesthetics, IV administration kitts (lines, canulas), IV fluids	Masks, Gloves	5	5	4	4	4	4	2	1	No	Soap, Sewage drainage	1- Not available	1- Not available	Primary care, Pediatric care, Chronic disease management, Mental health service	Nutrition programs	No	2	5	6	150 _ 200	No records	Gastrointestinal system, Integumentary system (Skin), Muscular system	2	4	0	2	0	None	3	Sometimes / Some delays	Arrested, Killed, Minor injury, Personal threats
2024-10-22 10:48:51	Almostfa ,Alsaad ,Alswrha Medical Point	MOH	Deir al-Balah	Yes	No	Safe	Temporary structure: e.g. tent	4	Blood pressure devices,Working glucometer with strips	Sterile dressings and bandages, Suture kit: including sutures, scissor, sterile gauzes, Tourniquets, Cervical collars, Splint, IV administration kitts (lines, canulas), IV fluids	Nebulizer, Masks, Gloves	2	3	2	5	4	5	0	0	No	Hand sanitizer	2- Rarely available (<10% time)	3- Sometimes available (10-50%)	Maternity care, Pediatric care, Chronic disease management	Nutrition programs, Health education	No	3	6	6	100	Detailed paper records or partial electronic records (personal details, History and exam findings, diagnosis and managments)	Respiratory system, Gastrointestinal system, Urinary system	1	1	3	1	2	None	2	Always paid on time	No
2024-10-23 09:41:47	Al quds medical point	MOH	Deir al-Balah	Yes	No	Safe	ترجمة عبارة “المكان مصنوع من ألومنيوم بروفيل” إلى الإنجليزية هي: “The place is made of aluminum profile.”	2	Stethoscopes, Blood pressure devices, Thermometers, Otoscopes,, Portable Ultrasound Machines, Working glucometer with strips, Pulse oximeter, Weight scale, Muac ,nebulizer	Sterile dressings and bandages, Suture kit: including sutures, scissor, sterile gauzes, Tourniquets, Disinfectant , e.g. alcohol, iodine, chlorhexidine, Local anesthetics, Source of oxygen supply, IV administration kitts (lines, canulas), IV fluids	Nebulizer, Masks, Gloves, PPE (Masks, gloves, gowns, and eye protection to ensure safety)	4	4	3	4	1	2	1	1	No	Soap, Hand sanitizer, Cleaning detergents	5- Available all the time	3- Sometimes available (10-50%)	Emergency trauma care, Primary care, Maternity care, Pediatric care, Chronic disease management	Vaccination campaigns, Nutrition programs, Prenatal care (US and ongoing appointments)	No	2	4	6	200	Brief medical records (name, final diagnosis and managment)	Respiratory system, Gastrointestinal system, Integumentary system (Skin)	5	2	3	1	4	None	2	Always paid on time	No
2024-10-28 12:51:12	Misintry of Health	MOH	Gaza City	Yes	No	Safe	Temporary structure: e.g. tent	5 or more	Stethoscopes, Blood pressure devices, Thermometers, Otoscopes,, Portable Ultrasound Machines, Pulse oximeter, Weight scale	Sterile dressings and bandages, Suture kit: including sutures, scissor, sterile gauzes, Tourniquets, Disinfectant , e.g. alcohol, iodine, chlorhexidine, Local anesthetics, IV administration kitts (lines, canulas), IV fluids	Working refrigerator, Nebulizer, Masks, Gloves	1	1	2	1	1	1	1	1	No	Soap, Hand sanitizer	3- Sometimes available (10-50%)	2- Rarely available (<10% time)	Emergency trauma care, Primary care, Maternity care, Pediatric care	None	No	2	6	6	200	Only patient names	Respiratory system, Gastrointestinal system, Urinary system	More than 5	More than 5	More than 5	2	More than 5	None	1	Always paid on time	No
2024-10-29 09:58:59	مركز غزة الطبي - دير البلح - شارع ابو عريف	NGOs (local or international)	Deir al-Balah	Yes	No	Relatively Safe	Building (cemented with roof)	2	Blood pressure devices, Thermometers, Weight scale	Suture kit: including sutures, scissor, sterile gauzes, Disinfectant , e.g. alcohol, iodine, chlorhexidine, Local anesthetics, IV administration kitts (lines, canulas), IV fluids	Gloves	0	3	4	4	2	3	0	0	No	Soap, Hand sanitizer, Sewage drainage	4- usually available (>50%)	4- usually available (>50%)	Primary care, Maternity care, Pediatric care, Chronic disease management	Health education, Prenatal care (US and ongoing appointments), Sexual and Reproductive health services	Yes	2	35	5	80	Full Electronic medical records	Respiratory system, Gastrointestinal system, Integumentary system (Skin)	3	2	0	1	2	1-3 training sessions	1	Always paid on time	No
2024-10-31 02:50:55	جرار القدوة	NGOs (local or international)	Khan Yunis City	Yes	No	Relatively Safe	Building (cemented with roof)	0	Stethoscopes, Blood pressure devices, Thermometers, Working glucometer with strips	Disinfectant , e.g. alcohol, iodine, chlorhexidine, IV administration kitts (lines, canulas), IV fluids	Masks, Gloves	0	0	2	2	0	0	0	0	No	Hand sanitizer	3- Sometimes available (10-50%)	1- Not available	Primary care, Pediatric care, Chronic disease management	None	No	2	6	6	110	Brief medical records (name, final diagnosis and managment)	Respiratory system, Gastrointestinal system, Integumentary system (Skin)	1	1	0	0	0	None	1	Most of the time / minor delays	No
2024-11-03 14:14:33	Al moustafa	NGOs (local or international)	Deir al-Balah	Yes	No	Safe	Temporary structure: e.g. tent	3	Stethoscopes, Blood pressure devices, Thermometers, Otoscopes,, Working glucometer with strips, Pulse oximeter	Sterile dressings and bandages, Suture kit: including sutures, scissor, sterile gauzes, Tourniquets	Nebulizer, Masks, Gloves	3	3	2	2	1	2	1	1	No	Soap, Hand sanitizer	3- Sometimes available (10-50%)	2- Rarely available (<10% time)	Emergency trauma care, Primary care, Maternity care, Pediatric care, Chronic disease management	Nutrition programs, Health education	Yes	3	6	6	100	Detailed paper records or partial electronic records (personal details, History and exam findings, diagnosis and managments)	Respiratory system, Gastrointestinal system, Integumentary system (Skin)	1	4	2	1	3	None	5	Always paid on time	No
2024-11-03 20:13:46	جامعة القدس المفتوحة	NGOs (local or international)	Khan Yunis City	Yes	No	Not Sure	Temporary structure: e.g. tent	0	Stethoscopes, Blood pressure devices, Thermometers	Sterile dressings and bandages, Suture kit: including sutures, scissor, sterile gauzes, Tourniquets, Disinfectant , e.g. alcohol, iodine, chlorhexidine, Local anesthetics, IV administration kitts (lines, canulas), IV fluids	Masks, Gloves	1	3	4	4	0	2	1	0	No	Soap, Hand sanitizer	3- Sometimes available (10-50%)	3- Sometimes available (10-50%)	Emergency trauma care, Primary care, Pediatric care, Chronic disease management	Vaccination campaigns, Nutrition programs, Health education	Yes	2	8	6	50	Brief medical records (name, final diagnosis and managment)	Respiratory system, Gastrointestinal system, Urinary system	2	2	0	1	More than 5	4-6 training sessions	2	Most of the time / minor delays	No
2024-11-04 09:50:59	مركز الرباط الصحي	NGOs (local or international)	Khan Yunis City	Yes	No	Relatively Safe	Temporary structure: e.g. tent	5 or more	Stethoscopes, Blood pressure devices, Thermometers, Otoscopes,, Portable Ultrasound Machines, Pulse oximeter, Weight scale	Sterile dressings and bandages, Suture kit: including sutures, scissor, sterile gauzes, Disinfectant , e.g. alcohol, iodine, chlorhexidine, Local anesthetics, IV administration kitts (lines, canulas), IV fluids	Working refrigerator, Nebulizer, Masks, Gloves	2	2	4	4	0	3	3	0	No	Soap, Hand sanitizer, Cleaning detergents	4- usually available (>50%)	4- usually available (>50%)	Primary care, Maternity care, Pediatric care, Chronic disease management, dental care, E.N.T,	None	Yes	2	6	6	200	Brief medical records (name, final diagnosis and managment)	Respiratory system, Gastrointestinal system, Integumentary system (Skin)	More than 5	3	0	1	4	None	1	Most of the time / minor delays	No
2024-11-20 18:24:35	Basa Medical point	Local voluntary team	Deir al-Balah	Yes	No	Relatively Safe	Temporary structure: e.g. tent	1	Stethoscopes, Blood pressure devices, Thermometers, Working glucometer with strips	Sterile dressings and bandages	Nebulizer, Gloves	1	1	3	3	1	1	0	0	No	Soap	3- Sometimes available (10-50%)	1- Not available	Primary care, Pediatric care, Chronic disease management	Health education	No	2	4 h	6 d	50	Brief medical records (name, final diagnosis and managment)	Respiratory system, Gastrointestinal system, Integumentary system (Skin)	2	1	0	0	1	1-3 training sessions	2	Sometimes / Some delays	Minor injury
2024-11-22 00:43:39	Al Hayaa medical point	NGOs (local or international)	Khan Yunis City	Yes	No	Relatively Safe	Woody building with roof	2	Stethoscopes, Blood pressure devices, Thermometers	Sterile dressings and bandages, Suture kit: including sutures, scissor, sterile gauzes, Disinfectant , e.g. alcohol, iodine, chlorhexidine, Local anesthetics, IV administration kitts (lines, canulas), IV fluids	Nebulizer, Masks, Gloves, PPE (Masks, gloves, gowns, and eye protection to ensure safety)	2	3	4	4	1	2	1	0	No	Soap, Hand sanitizer	3- Sometimes available (10-50%)	1- Not available	Emergency trauma care, Primary care, Maternity care, Pediatric care, Chronic disease management	Vaccination campaigns, Prenatal care (US and ongoing appointments)	No	2	8	6	100	Brief medical records (name, final diagnosis and managment)	Respiratory system, Gastrointestinal system, Integumentary system (Skin)	4	4	2	2	3	None	2	Rarely / major delays	No
2024-11-24 11:26:15	Almawasi medical point	Local voluntary team	Khan Yunis City	Yes	No	Relatively Safe	Temporary structure: e.g. tent	4	Stethoscopes, Blood pressure devices, Portable Ultrasound Machines	Sterile dressings and bandages, IV administration kitts (lines, canulas), IV fluids	Nebulizer, Masks, Gloves	1	1	4	4	1	2	0	0	No	Soap	4- usually available (>50%)	4- usually available (>50%)	Primary care, Maternity care, Pediatric care, Chronic disease management	Prenatal care (US and ongoing appointments)	No	2	6	5	150	Brief medical records (name, final diagnosis and managment)	Respiratory system, Gastrointestinal system, Urinary system	2	2	0	1	2	None	2	Always paid on time	No
2024-12-09 10:30:41	عيادة المصطفى الميدانية	NGOs (local or international)	Deir al-Balah	Yes	No	Safe		3	Stethoscopes, Blood pressure devices, Thermometers, Otoscopes,, Working glucometer with strips, Pulse oximeter, Weight scale	Sterile dressings and bandages, Tourniquets, Cervical collars, Splint, Disinfectant , e.g. alcohol, iodine, chlorhexidine, Source of oxygen supply, IV administration kitts (lines, canulas)	Nebulizer, Masks, Gloves, PPE (Masks, gloves, gowns, and eye protection to ensure safety)	2	2	4	2	0	0	0	0	No	Soap, Hand sanitizer, Cleaning detergents	5- Available all the time	5- Available all the time	Emergency trauma care, Primary care, Maternity care, Pediatric care, Chronic disease management	Vaccination campaigns, Nutrition programs, Health education	Yes	3	6	6	100	Detailed paper records or partial electronic records (personal details, History and exam findings, diagnosis and managments)	Respiratory system, Gastrointestinal system, Urinary system	1	3	2	1	4	None	2	Always paid on time	No
2024-12-09 10:30:43	مركز الكرامة الطبي	MOH	Khan Yunis City	Yes	No	Not Sure	Temporary structure: e.g. tent	5 or more	Stethoscopes, Blood pressure devices, Thermometers, Otoscopes,	Sterile dressings and bandages, Disinfectant , e.g. alcohol, iodine, chlorhexidine, IV fluids	Gloves	0	2	2	2	1	1	0	0	No	Hand sanitizer	1- Not available	3- Sometimes available (10-50%)	Primary care	Vaccination campaigns, Nutrition programs, Health education	Yes	1	5	6	100	Only patient names	Respiratory system, Gastrointestinal system, Reproductive system	2	0	0	0	0	More than 6 training sessions	2	Rarely / major delays	No
2024-12-09 11:30:06	Al israa medical point	NGOs (local or international)	Khan Yunis City	Yes	No	Relatively Safe	Temporary structure: e.g. tent	1	Stethoscopes, Blood pressure devices, Thermometers, Weight scale	Sterile dressings and bandages, Tourniquets, IV fluids	Nebulizer	0	0	1	1	0	1	1	0	Yes	Hand sanitizer	4- usually available (>50%)	3- Sometimes available (10-50%)	Primary care, Maternity care, Pediatric care, Chronic disease management	Vaccination campaigns, Nutrition programs, Health education, Prenatal care (US and ongoing appointments), Sexual and Reproductive health services	No	2	6	6	100	Brief medical records (name, final diagnosis and managment)	Respiratory system, Gastrointestinal system, Urinary system	5	2	3	1	0	None	1	Sometimes / Some delays	No
2024-12-09 11:52:05	Heroic Hearts - Mawasi	NGOs (local or international)	Khan Yunis City	No	Yes	Safe	Temporary structure: e.g. tent	2	Stethoscopes, Blood pressure devices, Thermometers, Otoscopes,, Working glucometer with strips, Pulse oximeter, Weight scale	Sterile dressings and bandages, Suture kit: including sutures, scissor, sterile gauzes, Tourniquets, Disinfectant , e.g. alcohol, iodine, chlorhexidine, Local anesthetics, IV administration kitts (lines, canulas), IV fluids	Nebulizer, Masks, Gloves, PPE (Masks, gloves, gowns, and eye protection to ensure safety)	2	2	5	2	0	2	0	0	No	Soap, Hand sanitizer, Cleaning detergents, Sewage drainage	5- Available all the time	5- Available all the time	Primary care, Maternity care, Pediatric care, Chronic disease management	Nutrition programs, Health education, Sexual and Reproductive health services	No	3	6	6	80	Full Electronic medical records	Respiratory system, Gastrointestinal system, Integumentary system (Skin)	1	1	0	1	1	More than 6 training sessions	3	Always paid on time	No
2024-12-09 12:11:59	عيادة الدعوة ١٢الميدانيه	NGOs (local or international)	Deir al-Balah	Yes	No	Safe	Temporary structure: e.g. tent	2	Blood pressure devices, Thermometers, Pulse oximeter, Weight scale	Sterile dressings and bandages, Tourniquets, Cervical collars, Splint, IV administration kitts (lines, canulas)	Nebulizer, Masks, Gloves, PPE (Masks, gloves, gowns, and eye protection to ensure safety)	2	3	2	2	0	2	0	0	No	Soap, Hand sanitizer, Cleaning detergents	5- Available all the time	5- Available all the time	Emergency trauma care, Primary care, Pediatric care, Chronic disease management	Health education	Yes	3	6	6	100	Detailed paper records or partial electronic records (personal details, History and exam findings, diagnosis and managments)	Respiratory system, Gastrointestinal system, Muscular system	1	2	0	1	1	None	1	Always paid on time	No
2024-12-09 16:36:34	Al-Hedaya Medical Point	MOH	Al-Qarara	Yes	No	Relatively Safe	Building (cemented with roof)	0	Stethoscopes, Blood pressure devices, Thermometers	Sterile dressings and bandages, Suture kit: including sutures, scissor, sterile gauzes, Disinfectant , e.g. alcohol, iodine, chlorhexidine, Source of oxygen supply, IV administration kitts (lines, canulas), IV fluids	Nebulizer, Gloves	0	1	1	2	0	1	0	1	No	Cleaning detergents	2- Rarely available (<10% time)	1- Not available	Primary care, Pediatric care, Chronic disease management	Vaccination campaigns	No	2	5	6	150	Only patient names	Respiratory system, Gastrointestinal system, Integumentary system (Skin)	2	2	0	1	3	None	1	Not at all	Minor injury, Personal threats
2024-12-09 19:47:51	أحباب قطر	NGOs (local or international)	Khan Yunis City	Yes	No	Relatively Safe	Temporary structure: e.g. tent	1	Stethoscopes, Blood pressure devices, Thermometers, Working glucometer with strips, Pulse oximeter	Sterile dressings and bandages, Suture kit: including sutures, scissor, sterile gauzes, Disinfectant , e.g. alcohol, iodine, chlorhexidine, IV administration kitts (lines, canulas), IV fluids	Nebulizer, Masks, Gloves	3	3	4	3	2	2	0	0	No	Soap, Hand sanitizer, Cleaning detergents	2- Rarely available (<10% time)	3- Sometimes available (10-50%)	Primary care, Pediatric care, Chronic disease management	Nutrition programs, Health education	Yes	2	5	6	80	Only patient names	Respiratory system, Gastrointestinal system, Integumentary system (Skin)	1	1	0	1	2	None	3	Sometimes / Some delays	No
2024-12-09 19:49:47	أحباب قطر	NGOs (local or international)	Khan Yunis City	Yes	No	Relatively Safe	Temporary structure: e.g. tent	1	Stethoscopes, Blood pressure devices, Thermometers, Working glucometer with strips, Pulse oximeter	Sterile dressings and bandages, Suture kit: including sutures, scissor, sterile gauzes, Disinfectant , e.g. alcohol, iodine, chlorhexidine, IV administration kitts (lines, canulas), IV fluids	Nebulizer, Masks, Gloves	3	3	4	3	2	2	0	0	No	Soap, Hand sanitizer, Cleaning detergents	2- Rarely available (<10% time)	3- Sometimes available (10-50%)	Primary care, Pediatric care, Chronic disease management	Nutrition programs, Health education	Yes	2	5	6	80	Only patient names	Respiratory system, Gastrointestinal system, Integumentary system (Skin)	1	1	0	1	2	None	3	Sometimes / Some delays	No
2024-12-10 13:34:24	منتزة الأمل	MOH	Khan Yunis City	Yes	No	Safe	Building (cemented with roof)	2	Stethoscopes, Blood pressure devices, Thermometers, Working glucometer with strips	Sterile dressings and bandages, Suture kit: including sutures, scissor, sterile gauzes, Tourniquets, Disinfectant , e.g. alcohol, iodine, chlorhexidine, IV fluids	Masks, Gloves	3	3	5	5	2	2	0	0	No	Hand sanitizer, Cleaning detergents	2- Rarely available (<10% time)	5- Available all the time	Emergency trauma care, Primary care, Pediatric care, Chronic disease management, علاج طبيعي،	Vaccination campaigns, Health education, توفير جهاز الالترا ساون للفحص للنساء الحوامل والغير حوامل	No	2	7	6	95	Brief medical records (name, final diagnosis and managment)	Respiratory system, Integumentary system (Skin), Urinary system	2	1	1	1	4	None	3	Rarely / major delays	No
